# Supplementary material for: A cheater founds the winning lineages during evolution of a novel metabolic pathway
Source: bioRxiv. 2025 Feb 13:2025.01.26.634942. Preprint. [Version 2] doi: 10.1101/2025.01.26.634942 (PMC11844401; doi:10.1101/2025.01.26.634942)
Supplement: Supplement 2 [file media-2.txt]

function colonycount = colonycounter(imagefilename)

image = imread(imagefilename);

bwimage = image(:,:,2);

good = false;

while good == false
    
    unhappy = true;
    iter = 1;
    
    while unhappy == true
        if iter == 1
            A = 0;
            B = 0;
        end
    
        if iter > 1
            A = input("right or left?");
            B = input("up or down?");
        end
        
        X=zeros(2448,3264);
        i0=3264/2+A-50;
        j0=2448/2+B+30;
        R=2448/2.5;
        % filter indise circle
        [x,y]=meshgrid(1:3264,1:2448);
        X((x-i0).^2+(y-j0).^2<R^2)=1;
        new = bwimage .* uint8(X);
        imshowpair(bwimage,new)
    
        unhappy = input("are you unhappy with the masking?");
        iter = iter + 1;
    
    end
    
    
    
    
    
    
    I = new - mean(new,"all");
    edges = edge(I, "canny", [0.1 0.12]);
    
    se90 = strel('line',2,90);
    se0 = strel('line',2,0);
    
    
    dilated = imdilate(edges, [se90 se0]);
    
    Z=zeros(2448,3264);
    i0=3264/2+50+A;
    j0=2448/2+B;
    R=2448/2.3;
    % filter indise circle
    [x,y]=meshgrid(1:3264,1:2448);
    Z((x-i0).^2+(y-j0).^2<R^2)=1;
    cleaned = dilated .* Z;
    imshowpair(bwimage,cleaned)
    
    
    filled = imfill(cleaned,'holes');
    
    
    D = bwdist(~filled);
    
    
    D = -D;
    
    L = watershed(D);
    L(~filled) = 0;
    binaryagain = L > 0;
    

    binaryImage5 = bwpropfilt(binaryagain, 'Circularity', [0.5 1]);

    cleaned = bwareafilt(binaryImage5,[100 10000]);
    
    stats = regionprops(cleaned, 'Centroid', 'Area');


    areas = [];
    for i = 1:numel(stats)
        areas(end+1) = stats(i).Area;
    end


    medianareas = median(areas);

    cleaned = bwareafilt(binaryImage5,[medianareas/3.5 medianareas*3.5]);
    
    stats = regionprops(cleaned, 'Centroid');


    image_median = median(bwimage(Z>0),"all");

    remove = [];
    
    for i = 1:numel(stats)
        currcent = stats(i).Centroid;
        xmin = round(currcent(1),0) - 3;
        ymin = round(currcent(2),0) - 3;
        currregion = imcrop(bwimage,[xmin ymin 6 6]);
        regionmean = mean(currregion,"all");
        if regionmean < image_median * 1.2
            remove(end+1) = i;
        end
        

        %green_region = 

        %for j = 1:numel(stats_green)
         %   greencent = stats_green(j).Centroid;
          %  temp = [currcent;greencent];
           % d = pdist(temp,'euclidean');
            %if d < 20
             %   stats(i).Life__ = 'alive';
            %end
        %end
    end

    stats = cleanoutput(remove,stats);

    colonycount = numel(stats);
    
    imshow(bwimage); hold on;
    for i = 1:numel(stats)
            centroid = stats(i).Centroid;
            volume_text = ".";
            
            text(centroid(1)-10, centroid(2)-30, volume_text, 'Color', 'b', 'FontSize', 20);
            
    end
    hold off;

    manual = 0;
    manual = input("add or subtract?");
    
    colonycount = colonycount + manual;

    completely_manual = 0;
    completely_manual = input("count yourself?(0/1)");
    if completely_manual == 1
        colonycount = input("how many colonies do you count?");
    end

    good = input("ready to save the colony count?");

end

end
